# Supplementary material for: Artificial Intelligence to Predict the BRAF V595E Mutation in Canine Urinary Bladder Urothelial Carcinomas
Source: Animals (Basel). 2023 Jul 25;13(15):2404. doi: 10.3390/ani13152404 (PMC10416820; doi:10.3390/ani13152404)
Supplement: Supplementary file 1 [file animals-13-02404-s001.zip]

Archive with 1 entries (1 files):
- animals-2473732-supplementary.pdf
